# Supplementary material for: Downregulated miR-29a/b/c during Contact Inhibition Stage Promote 3T3-L1 Adipogenesis by Targeting DNMT3A
Source: PLoS One. 2017 Jan 23;12(1):e0170636. doi: 10.1371/journal.pone.0170636 (PMC5256892; doi:10.1371/journal.pone.0170636)
Supplement: S1 Table — (XLSX) [file pone.0170636.s001.xlsx]

## Sheet: Table S1. The different express
S1 Table. The different expression genes during contact inhibition stage in 3T3-L1 cells
gene_symbol	Cyc-1	Cyc-2	Cyc-3	CI48h-1	CI48h-2	CI48h-3	fold_change	log2_fold_change	p_value
1700001C19Rik	102.08	116.75	151.36	228.97	302.31	257.12	2.12972	1.09066	0.00811
1700029J07Rik	74.14	100.62	73.68	227.61	229.97	266.37	2.91398	1.54299	0.000838
1810011O10Rik	81.77	97.95	79.37	185.92	192.19	165.19	2.09695	1.0683	0.00112
2310009B15Rik	51.58	60.44	56.83	126.99	133.39	154.8	2.45887	1.29799	0.00636
2310029O18Rik	145.12	141.94	58.31	266.99	378.24	361.41	2.91467	1.54333	0.00871
2310075M01Rik	71.97	87.84	62.13	193.42	244.01	236.3	3.03564	1.602	0.0039
2510009E07Rik	255.82	423.85	316.07	685.83	814.56	775.93	2.28606	1.19286	0.00293
2700029M09Rik	5989.09	6192.42	5840.32	2740.12	3334.99	2611.75	0.482019	-1.05284	0.00146
2700038G22Rik	903.01	793.43	717.44	362.9	450.74	343.14	0.47922	-1.06124	0.00506
2700094K13Rik	9311.72	7452.39	6935.08	2563.83	1844.31	1236.05	0.23816	-2.07	0.00491
2810417H13Rik	8117.21	8836.44	7487.18	3494.64	1191.98	919.65	0.229381	-2.12418	0.00711
2900086B20Rik	149.02	204.01	142.12	376.66	387.63	308.13	2.16585	1.11493	0.0044
3000002C10Rik	6193.92	5926.72	4689.11	2331.51	2432.46	1778.79	0.389224	-1.36133	0.00874
3110009F21Rik	147.82	187.22	186.61	98.38	85.23	75.42	0.496559	-1.00996	0.00957
3110057O12Rik	62.05	81.17	63.56	179.2	197.72	159.74	2.59532	1.37591	0.00262
4833420D23Rik	71.89	104.68	78.39	236.71	238.55	282.52	2.97215	1.57151	0.00138
4921509J17Rik	831.95	642.82	796.73	174.11	164.68	171.86	0.224807	-2.15324	0.00952
4930503L19Rik	666.85	650.97	684.28	266.59	321.69	276.2	0.431787	-1.21161	0.000214
4933407C09Rik	120.92	93.81	116.41	215.04	278.34	256.22	2.2637	1.17868	0.00804
4933432I09Rik	290.37	231.3	144.12	462.22	468.1	584.19	2.27476	1.18571	0.00834
5730405N03Rik	123.7	97.6	80.8	235.18	224.74	248.09	2.34363	1.22874	0.0022
5830407F19Rik	88.62	130.49	88.52	184.94	216.29	214.97	2.00306	1.0022	0.00529
5930403N24Rik	32.98	39.43	47.64	184.82	198.66	181.11	4.70296	2.23357	3.93e-05
6330411E07Rik	51.39	99.98	72.28	196.09	203.57	227.63	2.80478	1.48789	0.00232
6330549D23Rik	51.27	39.71	24.77	104.67	118.77	142.08	3.15784	1.65894	0.00478
9430078K24Rik	118.97	128.61	91.71	325.36	279.48	268.89	2.57517	1.36467	0.00197
A030014E15Rik	57.75	59.73	36.89	115.67	109.23	108.71	2.16111	1.11177	0.00957
A330076H08Rik	21.83	7.01	12.62	81.05	87.2	96.07	6.3753	2.67249	0.000267
Abca1	424.35	459.07	415.64	1490.28	1204.99	1233.28	3.02415	1.59653	0.00939
Abcc3	1873.05	1482.31	1498.21	497.6	135.34	174.22	0.166302	-2.58812	0.00149
Abce1	3184.9	2877.85	3755.85	1067.32	1223.88	934.85	0.328565	-1.60575	0.00824
Abhd4	2480.99	2701.93	2369.76	4705.55	5175.45	5390.55	2.022	1.01579	0.00171
Acaa1a	743.96	640.73	592.56	1338.52	1383.97	1412.87	2.09147	1.06452	0.000866
Acot10	6540.98	5824.67	5785.29	3112.41	3074.32	2690.18	0.489061	-1.03191	0.00136
Acsl4	2163.2	2307.93	2428.44	794.86	1064.94	892.1	0.398851	-1.32608	0.000232
Actg2	1259.22	1150.17	898.59	255.21	415.53	116.75	0.238058	-2.07062	0.00415
Actl6a	1697.77	1469.64	1848.71	821.49	796.56	586.44	0.439481	-1.18613	0.00343
Adamts1	5402.48	4604.81	5877.22	11317.4	9734.98	11381.1	2.04183	1.02986	0.0018
Adamts2	199.41	277.48	321.29	1111.12	1303.68	1356.17	4.72446	2.24015	0.00153
Adamtsl5	29.74	45.37	90.88	178.58	212.62	183.42	3.46177	1.79151	0.00622
Adcy9	156.48	147.71	185.67	403.67	313.96	393.84	2.26895	1.18203	0.00983
Add3	454.59	501.31	423.17	963.68	998.54	1094.22	2.21631	1.14816	0.000804
Adhfe1	74.94	109.51	61.66	303.04	271.37	287.5	3.50213	1.80823	0.000641
Afap1	801.17	1072.96	1130.4	2706.63	2186.34	2646.64	2.50941	1.32735	0.00296
Ahcy	5133.28	4699.9	5882.97	2752.45	1648.24	1307.99	0.363237	-1.46102	0.00457
AI447881	115.77	148	210.02	358.6	478.39	507.64	2.83803	1.50489	0.00949
Amdhd2	359.51	517.29	325.32	810.87	867.99	1063.27	2.28108	1.18972	0.00715
Ankrd1	1642.38	1445.45	1766.54	602.03	356.62	355.97	0.270812	-1.88464	0.000746
Ankrd39	164.17	232.06	216.48	432.87	464.84	414.42	2.14152	1.09863	0.0012
Anln	3649.34	3237.46	3719.05	909.89	336.88	212.68	0.137608	-2.86136	0.000568
Anxa3	10026.4	8944.27	10598.9	3892.24	3202.05	2349.62	0.319379	-1.64666	0.000544
Anxa8	579.69	688.7	650.59	171.56	163.61	200.83	0.279315	-1.84003	0.0021
Aplp2	2469.85	2588.07	2406.52	5474.71	4873.07	5220.33	2.08564	1.06049	0.00217
Apol9a	55.11	80.8	81.56	528.79	448.16	561.42	7.07394	2.82251	0.00377
Aqp1	10875.2	8656.7	9475.07	4235.88	2335.18	1951.86	0.293823	-1.76698	0.00211
Arhgap11a	2274.66	2315.2	2961.36	965.51	384.89	492.12	0.244003	-2.03503	0.00308
Arhgap19	289.97	327.32	408.37	81.09	27.05	23.46	0.128308	-2.96232	0.00458
Arhgap24	293.74	354.63	288.74	736.35	673.82	619.34	2.16571	1.11484	0.00174
Arhgef4	143.33	149.46	109.57	283.53	350.4	357.81	2.46481	1.30148	0.00503
Arrdc4	234.64	243.37	161.24	449.48	443.47	490.5	2.16418	1.11382	0.003
Arsj	398.81	408.76	550.51	820.03	1030.1	1080.03	2.15758	1.10941	0.00849
Asf1b	2459.95	2141.96	2309.23	1055.01	651.22	472.96	0.315316	-1.66513	0.00371
Atad2	2205.32	2119.4	2463.73	805.29	516.84	460.89	0.262655	-1.92876	0.000361
Atp10a	452.56	359.54	467.7	153.61	224.41	176.26	0.433099	-1.20723	0.00654
Atp1b1	1028.67	736.69	964.39	2892.5	2818.35	2976.55	3.18249	1.67016	0.00028
Atp5g1	5444.64	4998.13	4889.95	2065.03	2200.44	1537.26	0.378454	-1.40181	0.000324
AU018552	212.9	204.68	163.98	409.78	386.07	415.67	2.08322	1.05882	0.000836
Aurkb	1089.05	986.64	1195.48	433.91	167.37	157.23	0.231877	-2.10857	0.00264
Avpi1	1506.57	1346.95	1255.03	745.72	566.1	474.61	0.434808	-1.20155	0.00208
Bace1	490.24	463.52	414.68	1163.23	1261.31	1362.38	2.76733	1.46849	0.00199
Bag2	1634.99	1589.41	1674.92	836.4	802.8	632.85	0.463748	-1.10859	0.00197
Banf1	6684.41	6367.16	6144.91	3016.57	2532.59	2478.41	0.418179	-1.25781	9.28e-05
Baz1a	910.24	819.07	1043.11	398.38	510.22	328.1	0.446072	-1.16465	0.00416
Bcat1	1615.08	1377.69	1731.05	319.16	364.79	227.49	0.192946	-2.37373	0.00278
Bcl11b	94.51	33.27	84.45	158.35	208.95	203.56	2.68982	1.42751	0.00916
Bcl2l11	376.98	498.38	402	2117.88	2053.98	2281.62	5.0522	2.33691	0.000159
Birc5	3312.06	2834.06	3171.84	999.46	210.38	124.86	0.14324	-2.8035	0.00352
Bmf	335.92	432.82	382	1242.29	1334.33	1379.45	3.43785	1.78151	0.000103
Boc	195.64	214.47	182.43	768.83	888.12	901.57	4.31789	2.11033	0.00291
Bpnt1	939.81	880.36	897.88	358.19	509.48	468.67	0.491654	-1.02428	0.00438
Brca1	440.7	467.32	532.16	250.85	244.12	159.95	0.454749	-1.13686	0.00285
Bub1	1083.7	1057.64	1261.66	378.19	106.59	129.53	0.18052	-2.46977	0.00145
C030027H14Rik	238.33	228.43	167.37	538.51	540.38	615.67	2.67226	1.41806	0.000515
C4b	294.67	258.27	170.41	768.49	600.9	591.12	2.71032	1.43846	0.00629
Calml4	195.66	267.23	186.59	803.65	1074.38	1066.78	4.5341	2.18082	0.00897
Cand2	142.52	228.5	195.86	438.35	494.59	467.73	2.47084	1.305	0.0015
Capn6	2416.19	3167.46	2020.78	4592.8	6008.32	6059.84	2.19095	1.13156	0.00909
Card6	95.19	67.8	74.13	181.67	183.91	154.05	2.19142	1.13187	0.00191
Casc4	192.66	137.83	180.22	365.22	442.76	365.62	2.29798	1.20036	0.00352
Casp8ap2	1902.54	1768.99	2186.01	801.69	1076.52	937.19	0.480645	-1.05695	0.00398
Cbr2	1937.27	1661.54	1539.12	768.93	613.76	618.21	0.389437	-1.36054	0.00546
Ccdc101	484.63	454.15	546.57	237.62	265.48	187.28	0.464793	-1.10534	0.00193
Ccl2	21176.9	17900.6	18126.8	5767.27	2726.4	1821.57	0.180323	-2.47134	0.000651
Ccl7	9313.46	7548.18	8788.3	1601.4	1310.5	1012.21	0.152987	-2.70852	0.00262
Ccnb1	1895.23	1752.25	1990.45	526.93	22.95	25.69	0.102089	-3.2921	0.00418
Ccne2	960.43	938.36	1105.7	252.63	290.02	126.81	0.22282	-2.16605	0.000425
Ccpg1	297.31	282.63	341.62	811.37	821.07	913.2	2.76232	1.46588	0.000582
Ccrn4l	1039.75	1018.81	1192.34	460.27	350.25	439.85	0.384623	-1.37848	0.00119
Cd44	5138.32	4995.82	5349.58	2023.01	2196.38	1589.14	0.375138	-1.41451	0.000424
Cd74	149.65	149.85	111.81	291.13	317.73	269.81	2.13627	1.0951	0.00119
Cdc20	5658.15	5706.04	5593.51	2084.11	920.81	695.41	0.218209	-2.19621	0.00904
Cdc25c	383.88	340.43	406.01	177.96	129.73	75.74	0.339223	-1.5597	0.00366
Cdc6	684.76	640.9	794.64	35.59	199.68	19.28	0.120054	-3.05825	0.00133
Cdca3	915.99	866.09	787.27	291.29	347.42	258.13	0.349053	-1.51848	0.000488
Cdca5	890.69	804	953.42	379.43	241.21	187.25	0.305082	-1.71273	0.0014
Cdca7	1130.7	928.15	874.27	243.48	380.12	18.41	0.218883	-2.19177	0.00557
Cdca8	1374.55	1301.2	1449.2	520.73	225.64	133.65	0.213341	-2.22877	0.00602
Cdh26	129.85	154.34	110.45	457.19	417.31	444.31	3.34181	1.74063	6.1e-05
Cdkn2c	1720.02	1789.15	1716.44	4738.61	4342.92	4849.34	2.66588	1.41461	0.00231
Cdon	516.48	693.54	558.27	3081.24	2800.21	3039.07	5.04472	2.33477	8.78e-05
Cdr2	939.82	720.54	957.6	479.16	235.3	279.64	0.379723	-1.39698	0.00718
Cdt1	2657.2	2782.18	2647.61	943.95	718.99	456.97	0.262138	-1.9316	0.00266
Cenpf	1189.77	1143.2	1344.45	455.59	177.86	252.34	0.240873	-2.05366	0.00123
Cenph	799.73	758.78	819.21	298.47	158.87	128.43	0.246358	-2.02117	0.00394
Cenpi	742.83	860.78	883.98	259.96	40.51	61.31	0.145434	-2.78156	0.00213
Cenpk	1080.96	942.84	994.14	367.77	211.46	176.74	0.250492	-1.99716	0.000834
Cenpq	1316.35	1233.71	1362.63	671.68	556.95	411.25	0.419118	-1.25457	0.00313
Cep55	1599.79	1492.25	1922.43	526.59	175.36	130.4	0.16599	-2.59084	0.0015
Cgref1	429.13	379.25	326.56	170.32	205.34	143.76	0.457663	-1.12764	0.00738
Chac2	1127.8	1052.75	1167.02	608.28	472.33	347.86	0.426718	-1.22864	0.00589
Chaf1b	1039.9	1064.13	988.39	469.08	300.87	325.49	0.354234	-1.49723	0.00217
Chst11	283.48	362.41	182.24	552.48	698.75	709.56	2.36773	1.24351	0.00656
Chst12	336.84	345.8	409.21	846.38	860.76	966.43	2.44866	1.29199	0.000816
Ciapin1	1360.25	1528.04	1336	730.46	740.09	589.89	0.48776	-1.03576	0.000915
Ckap2	4752.13	4565.06	5287.79	1720.23	1116.55	838.18	0.251624	-1.99066	0.000502
Cks1b	11856.4	10790.1	10456.4	5667.63	4895.1	4442.46	0.45329	-1.14149	0.000463
Clca1	2632.04	3048.65	2893.21	7736.27	7739.77	8061.53	2.74526	1.45694	7.65e-06
Clca2	1727.29	1733.98	1808.9	5129.21	4420.42	4830.02	2.7285	1.44811	0.00405
Clcf1	678.45	671.67	723.91	318.63	272.32	257.42	0.409044	-1.28967	8.54e-05
Cmtm3	2817.82	3306.57	2898.67	6519.35	6191.89	7191.45	2.20576	1.14127	0.00165
Cnksr3	464.43	432.49	487.35	1004.56	1012.85	1109.74	2.25906	1.17572	0.000767
Cobll1	2893.6	2768.47	3384.85	1477.54	1666.97	1248.35	0.485564	-1.04227	0.00399
Col6a3	3552.42	3124.55	3816.62	7439.21	8033.68	9433.82	2.37352	1.24703	0.00888
Coq3	715.45	605.5	649.95	333.35	317.47	311.86	0.488447	-1.03373	0.00707
Coq7	1034.8	923.42	957.4	524.95	386.33	443.38	0.464622	-1.10587	0.000677
Coro1c	685.11	694.9	768.73	383.76	384.34	294.69	0.494611	-1.01563	0.000866
Csad	609.47	654.54	574.55	1427.57	1434.54	1540.06	2.39436	1.25964	0.000126
Csrp1	2060.59	2009.13	1888.22	1011.21	920.41	713.26	0.443925	-1.17161	0.00124
Ctla2a	206.2	173.54	215.72	614.37	545.95	582.86	2.92745	1.54965	0.000232
Ctsa	1577.96	1738.59	1501.97	5602.39	5815.14	6913.59	3.80431	1.92763	0.00674
Ctso	461.71	470.22	423.41	1606.01	1698.76	1610.54	3.62663	1.85863	7.07e-05
Cxcl1	14500	11355.1	12230.2	4508.61	1983.59	1698.08	0.215051	-2.21725	0.00155
Cyb5b	4865.62	4778.02	4841.22	2504.08	2080.5	2090.38	0.460823	-1.11771	0.00217
Cycs	12564.2	11255.7	12803	3721.84	5471.58	3347.53	0.342435	-1.5461	0.000891
Cyp4v3	492.79	515.13	440.59	1145.93	1456.45	1327.37	2.71296	1.43987	0.00857
D030056L22Rik	1351.35	1214.12	1136.19	578.9	669.36	507.99	0.474449	-1.07567	0.00163
D17H6S56E-5	1773.62	1657.53	1869.92	864.85	593.64	621.3	0.392334	-1.34985	0.000874
D1Ertd622e	377.06	348.19	403.89	142.87	169.77	148.79	0.408656	-1.29104	0.00121
Dact3	684.09	542.21	585.07	1215.24	1333.58	1342.92	2.14851	1.10333	0.000296
Dck	1296.88	1358.36	1629.03	608.77	391.14	258.7	0.293775	-1.76722	0.0022
Dcn	2910.35	4375.55	2840.99	19956.9	18744.2	20693.1	5.865	2.55213	3.03e-05
Ddit3	870.02	844.78	715.3	1797.75	2039.26	2066.54	2.42934	1.28057	0.00104
Ddx1	3729.41	3439.14	3906.63	1816.8	1906.29	1698.99	0.48957	-1.03041	0.00162
Ddx21	1287.18	1096.4	1438.83	561.61	634.72	466.66	0.435063	-1.2007	0.00802
Ddx39	7498.51	6893.44	7652.34	2156.52	2833.04	1639.57	0.300719	-1.73351	0.000524
Ddx4	15.82	16.18	10.39	89.55	74.89	74.46	5.63576	2.49461	0.00238
Decr2	469.94	589.46	491.88	1472.29	1524.88	1525.71	2.91558	1.54378	0.000202
Dek	7950.92	8376.1	7888.77	3241.26	3052.51	2681.42	0.370634	-1.43193	2.36e-05
Depdc1a	2000.57	2027.87	2223.48	692.17	229.93	175.09	0.175496	-2.51049	0.00358
Depdc1b	347.82	329.49	278.44	125.86	24.61	56.56	0.216615	-2.20679	0.00356
Dhfr	1083.94	1051.99	1175.28	379.09	234.2	251.19	0.261077	-1.93745	0.000204
Dhrs7b	762.42	801.61	889.28	274	331.52	260.54	0.353017	-1.50219	0.000849
Dhx38	178.07	192.96	217.32	380.05	440.87	487.95	2.22465	1.15358	0.00949
Dimt1	1041.32	1201.25	1131.88	499.48	398.22	460.33	0.402445	-1.31314	0.000632
Dis3	1638.5	1657.56	1687.02	617.24	762.42	501.15	0.377439	-1.40568	0.00419
Dkc1	2147.6	1918.24	2288.95	789.7	867.4	736.43	0.37665	-1.4087	0.00319
Dkk3	113.79	121.47	55.04	398.82	360.71	504.56	4.35443	2.12248	0.00729
Dlgap5	923.16	759.14	812.85	261.89	68.97	23.66	0.142084	-2.81519	0.00222
Dnajb14	209.63	284.22	196.85	541.66	467.47	480.21	2.15628	1.10854	0.00192
Dnajc24	429.24	449.73	499.33	223.92	227.74	180.36	0.45855	-1.12485	0.000982
Dnm3os	913.85	1037.1	711.69	2170.34	2216.8	2613.45	2.62919	1.39462	0.00182
Dnmt3a	123.95	197.55	197.38	326.27	330.87	386.22	2.01079	1.00776	0.00583
Dpp7	360.87	469.34	362.56	951.45	1074.89	1250.23	2.74703	1.45787	0.00754
Dpy19l1	3090.32	3171.28	3203.54	1475.33	1120.41	969.16	0.376635	-1.40876	0.00415
Dpy30	2997.04	3231.58	2881.87	1640.15	1473.8	1176.29	0.470912	-1.08647	0.000979
Dtl	452.04	477.5	525.4	198.2	170.68	133.32	0.345169	-1.53463	0.00041
Dtymk	2865.47	2673.54	2350.73	1194.95	1360.81	881.09	0.43561	-1.19889	0.00199
Dut	2249.93	2206.19	2574.57	824.74	514.8	493.96	0.260785	-1.93907	0.000407
Dync2li1	425.35	609.49	766.58	1435.35	1793.93	1880.98	2.8368	1.50426	0.00386
Dynll2	3444.49	2987.42	3101.11	1273.74	976.85	972.99	0.338149	-1.56427	0.000411
E130307A14Rik	202.57	203.79	132.65	422.14	434.04	388.8	2.30975	1.20774	0.00252
E2f7	1034.27	957.84	1089.23	367.8	177.92	121.62	0.216575	-2.20706	0.00245
Ebf1	809.15	759.18	722.75	1988.78	1670.81	1945.63	2.44654	1.29074	0.00556
Ebna1bp2	1532.73	1432.41	1613.31	544.89	781.42	464.17	0.391067	-1.35451	0.00293
Efnb1	340.58	275.65	260.35	622.12	610.79	594.42	2.08461	1.05978	0.00308
Eif4a3	5062.96	4733.58	4780.28	2301.95	2255.3	1914.56	0.44398	-1.17143	8.71e-05
Emp1	8143.79	7867.35	7117.52	3629.26	4372.17	3226.47	0.485454	-1.04259	0.000985
Eno3	2062.52	2159.13	1772.14	1016.41	1023.58	780.14	0.470509	-1.08771	0.0027
Enox1	211.89	219.34	214.72	486.1	551.32	539.98	2.44198	1.28805	0.00383
Enpp2	303.26	348.23	293.36	1359.41	1339.69	1577.25	4.52596	2.17822	0.00332
Epb4.1l4b	107.27	110.94	111.33	343.97	287.49	283.74	2.7772	1.47363	0.00957
Ercc6l	586.07	698.88	609.99	227.59	117.36	49	0.207896	-2.26607	0.00235
Ereg	1577.21	1421.24	1948.93	331.08	645.6	361.8	0.270543	-1.88607	0.00504
Erh	10122.7	9442.57	10626.9	3197.75	3172.11	2919.64	0.307679	-1.7005	0.0014
Esco2	398.66	372.19	527.37	110.72	15.39	18.22	0.111175	-3.16909	0.00429
Etaa1	814.99	680.24	792.69	313.42	277.2	276.52	0.379008	-1.3997	0.00467
Evi5l	374.52	346.49	373.05	754.85	807.49	763.89	2.12624	1.0883	0.000149
Exo1	576.88	565.69	655.04	222.64	211.82	166	0.334032	-1.58194	0.000725
Exosc8	3489.4	3304.68	3326.49	1419.36	1399.61	955.77	0.372977	-1.42284	0.002
Fahd2a	118.75	236.98	250.56	563.78	495.94	421.68	2.44339	1.28888	0.00762
Fam173b	446.32	329.82	389.98	129.02	217.4	198.89	0.467628	-1.09657	0.00969
Fancl	1801.78	1734.41	1730.56	807.95	896.26	748.44	0.465686	-1.10257	0.000266
Far1	2126.25	2397.65	2467.66	939.63	1066.75	939.21	0.421307	-1.24706	0.00222
Fasn	3119.12	3072.93	3276.8	1562.42	1309.69	1115.56	0.421136	-1.24764	0.0013
Fbl	5716.43	5224.18	5434.81	2195.38	2473.42	1826.06	0.396622	-1.33416	0.000232
Fbxl16	259.02	214.09	246.23	610.61	560.41	486.98	2.30489	1.2047	0.00687
Fdft1	3741.82	3866.76	3759.83	2092.6	1472.51	1404.4	0.437133	-1.19385	0.00873
Fdps	10104.5	9742.07	8073.84	3547.4	2252.2	2431.5	0.294805	-1.76217	0.0018
Fgfr2	697.81	888.67	617.14	1294.76	1547.05	1695.62	2.05908	1.042	0.00761
Fggy	293.3	283.62	253.86	660.35	668.49	698.66	2.44048	1.28716	1.8e-05
Fignl1	959.75	1013.96	1001.68	394.46	315.54	262.07	0.326703	-1.61395	0.000935
Fmod	54.23	8.94	75.55	701.6	545.29	592.67	13.261	3.72911	0.0024
Fosl1	848	909.5	927.46	131.44	319.6	258.09	0.264112	-1.92078	0.0025
Foxc1	193.97	186.94	234.72	587.5	637.09	721.94	3.16185	1.66077	0.00351
Fut11	191.03	174.94	205.24	566.95	487.42	564.82	2.83467	1.50318	0.00275
Fxn	978.05	906.37	923.91	401.61	302	408.51	0.396008	-1.3364	0.000433
Fzd1	630.98	832.05	726.6	4008.03	3576.28	4534.02	5.53442	2.46843	0.00528
Fzd5	123.18	190.28	152.3	604.51	439.39	550.63	3.4235	1.77547	0.00856
Gab1	422.65	495.07	601.28	1193.17	1051.43	1121.89	2.21625	1.14812	0.000944
Gab3	52.26	82.1	45.82	153.92	140.35	170.61	2.58009	1.36742	0.00317
Gclc	842.25	896.05	764.56	402.62	334.1	417.06	0.460985	-1.11721	0.00116
Gemin4	853.75	732.53	819.06	317.25	328.64	287.34	0.387983	-1.36594	0.00255
Ggh	531.83	547.19	515.69	1112.21	1063.83	1192.7	2.11245	1.07891	0.00264
Ghr	1958.88	2316.81	2093.82	6118.01	6244.32	6580.67	2.97401	1.57241	3.11e-05
Gins1	754.77	605.06	760.03	238.14	183.39	119.9	0.255408	-1.96912	0.00179
Gins2	978.74	1079.63	942.39	554.62	361.64	325.18	0.413709	-1.27331	0.00457
Gins4	3159.95	2996.37	3176.18	1633.25	1440.32	1144.42	0.451968	-1.14571	0.00275
Gldc	266.48	247.84	288.63	86.54	155.47	129.72	0.462955	-1.11106	0.0069
Gmnn	1616.02	1270.11	1442.52	401.53	236.34	111.63	0.173149	-2.52992	0.000908
Gnl3	3776.58	3488.62	3735.23	1623.01	1775.72	1444.67	0.440292	-1.18347	0.0001
Golt1b	114.65	166.39	147.62	341.22	313.02	319.87	2.27245	1.18425	0.0015
Gpr135	100.47	110.36	60.66	232.23	323.1	282.4	3.08568	1.62559	0.0069
Gpr146	65.04	89.37	38.75	408.56	320.91	463.71	6.17716	2.62694	0.00892
Gpr39	136.75	109.38	105.14	283.6	294.19	272.14	2.41959	1.27476	0.000381
Grina	1766.34	1920.77	1944.95	4923.55	4521.78	5116.32	2.58549	1.37044	0.00164
Gsta2	384.87	356.72	325.61	92.82	87.5	37.89	0.20447	-2.29004	0.00032
Gsta4	8173.22	10008.4	7686.77	2917.22	2695.89	2259.19	0.304321	-1.71633	0.00954
Gstm7	269.2	225.09	211.67	458.14	583.13	563.93	2.27378	1.18509	0.00761
Gstt1	472.58	434.04	458.4	1004.5	991.29	873.39	2.10193	1.07172	0.00439
Gtf2f2	962.5	779.26	1007.01	392.71	356.83	311.32	0.38594	-1.37355	0.00909
Gyk	539.09	496.18	593.78	200.83	272.39	232.03	0.432921	-1.20782	0.00135
H2-D1	2688.24	2378.34	2759.95	5777.78	5097.55	5170.63	2.0502	1.03577	0.00135
H2-K1	1670.43	1416.71	1623.03	4682.42	3646.62	4141.66	2.64761	1.40469	0.00944
H2-L	4587.89	4147.4	5002.24	9921.46	9452.28	9265.81	2.08477	1.05989	0.000133
H2-M3	529.49	569.27	537.01	1191.69	1252.74	1224.03	2.24265	1.1652	1.73e-05
H2-T23	340.25	343.27	320.76	1420.62	1450.18	1562.52	4.41443	2.14223	0.00111
H2afj	2395.11	2330.63	2352.03	1117.7	1273.48	1124.35	0.4967	-1.00955	0.000576
Harbi1	206.35	328.6	296.81	548.2	586.35	640.24	2.13378	1.09341	0.00314
Hat1	2662.98	2635.37	3087.21	1386.06	1199.56	810.91	0.405045	-1.30385	0.0019
Hells	1494.27	1515.23	1734.06	595.09	593.33	441.44	0.343594	-1.54122	0.000735
Higd1c	270.79	325.13	158.99	512.69	639.42	689.85	2.43997	1.28687	0.00739
Hirip3	1197.77	1408.89	1327.04	576.73	682.75	433.94	0.43049	-1.21595	0.00155
Hist1h2ae	17872	20595.2	14248.3	8568.51	2632.11	1831.62	0.247218	-2.01614	0.00973
Hist1h2bc	649.2	474.93	756.48	1606.86	1527.57	1340.89	2.37972	1.25079	0.00162
Hist2h2aa1	381.38	266.86	371.01	865.85	737.99	935.09	2.49098	1.31671	0.00333
Hivep2	356.09	351.71	415.58	830.74	853.24	1027.88	2.41402	1.27144	0.00821
Hmgb2	5324.38	4837.35	5524.72	2684.39	1255.46	1219.86	0.328928	-1.60416	0.00944
Hmgb3	2067.23	2148.54	2131.18	394.05	354.55	287.11	0.163182	-2.61544	2.64e-06
Hmmr	1072.57	975.93	1151.3	360.17	208.34	158.23	0.22712	-2.13847	0.000562
Hn1	4837.86	4414.26	4847.25	2056.72	1565.84	1895.66	0.391381	-1.35336	0.000148
Hsdl1	296.41	414.53	317.54	777.79	642.51	712.84	2.07407	1.05246	0.00236
Hspa4	3180.69	2791.22	3641.21	1210.84	1439.76	1135.96	0.393895	-1.34412	0.00874
Id1	6028.98	5732.56	5115.67	1525.19	1136.73	976.97	0.21561	-2.21351	0.000475
Id2	1817.1	1672.87	1925.09	871.47	881.46	698.52	0.45271	-1.14334	0.000575
Idi1	5446.54	5449.28	5349.12	1791.8	1488.31	1237.15	0.278072	-1.84647	0.00115
Ier3	4262.97	3938.11	3746.65	699.68	650.6	756.91	0.176367	-2.50334	0.00148
Ifrd1	3208.66	3017.2	3772.31	1740.46	1709.78	1337.41	0.478853	-1.06235	0.00575
Ift122	370.86	427.55	380.33	767.59	843.8	935.96	2.16108	1.11175	0.00596
Igfbp4	253.58	285.04	267.15	1070.46	1106.1	1337.17	4.36071	2.12456	0.00789
Il11ra1	1773.67	1891.76	1620.12	4804.7	5206.36	5351.49	2.90652	1.53929	0.000441
Il1rl1	7048.05	7502.31	7100.71	1189.58	1718.91	1187.36	0.189175	-2.4022	1.94e-05
Il6	1093.09	865.7	1148.19	406.6	88.9	30.51	0.169299	-2.56235	0.00527
Incenp	1634.97	1501.64	1858.68	726.09	315.28	265.68	0.261656	-1.93425	0.00339
Irf2	266.25	275.66	345.67	829.36	649.09	673.21	2.42419	1.2775	0.00841
Irf5	484.82	516.15	481.43	249.51	158.5	265.07	0.454047	-1.13908	0.0091
Irf7	269.53	211.73	172.42	708.56	852.23	918.72	3.79316	1.9234	0.0039
Irs1	2017.1	1825.26	1946.89	4369.47	4014.06	4438.68	2.21483	1.1472	0.000875
Itgb5	925.46	934.18	860.8	2010.21	2046.7	2350.14	2.35515	1.23582	0.00576
Itpkb	123.6	50.09	239.97	420	481.08	568.88	3.55355	1.82926	0.00857
Itpr1	327.37	344.03	445.07	772.62	846.14	935.61	2.2879	1.19402	0.00167
Ivns1abp	2627.59	2402.99	3152.72	1259.24	1425.75	855.68	0.43267	-1.20866	0.00632
Junb	899.95	772.73	713.85	426.61	386.15	230.56	0.43717	-1.19373	0.00538
Kctd21	183.37	212.43	229.23	468.5	417.75	415.14	2.08212	1.05806	0.000692
Kif18a	810.89	778.23	1018.32	413.35	144.06	170.65	0.279224	-1.8405	0.00561
Kif22	3016.09	2626.13	3384.76	1239.87	314.65	253.89	0.200334	-2.31952	0.00505
Kif23	1458.89	1209.96	1393.7	563.6	154.54	143.59	0.212116	-2.23708	0.00604
Klf12	120.96	163.09	123.83	357.51	277.81	301.77	2.29746	1.20004	0.00615
Kpna2	10838.9	9593.53	10209.5	3862.21	2102	1195.12	0.233645	-2.09761	0.00365
Krt5	132.69	110.7	158.35	289.99	361.81	312.08	2.39926	1.26259	0.00318
Kti12	1379.09	1231.17	1356.35	625.1	586.45	477.96	0.425933	-1.2313	0.000287
Lama4	621.4	686.11	713.77	1537.45	1529.45	1786.02	2.40091	1.26358	0.00433
Larp6	182.33	191.34	111.31	490.46	457.92	559.76	3.1097	1.63677	0.0011
Lbr	2050.05	1788.62	2309.55	1167.45	771.25	936.14	0.467589	-1.09669	0.0055
Ldha	17631.3	14958.6	16753.4	6446.39	5926.03	3754.8	0.326837	-1.61336	0.000635
Lef1	212.65	277.95	210.82	579.91	488.44	645.52	2.44343	1.28891	0.00772
Letm2	203.55	158.44	172.17	477.57	551.12	478.67	2.82193	1.49668	0.00114
Lgals3	9232.36	8793.88	8577.26	4274.33	3767.69	3731.57	0.442558	-1.17606	4.85e-05
Lgals3bp	1000.3	882.53	832.84	2795.12	3119.02	3537.08	3.48025	1.79919	0.00668
Lifr	561.6	619.75	623.7	1810.32	1834.91	1878.35	3.06007	1.61356	1.62e-06
Lig1	1517.61	1471.03	1685.49	954.57	537.21	611.18	0.449915	-1.15228	0.00985
Lmnb1	851.55	781.79	938.96	419.61	436.62	362.32	0.47372	-1.07789	0.00332
LOC100135765	94.37	124.95	82.47	283.31	287.13	257.76	2.74429	1.45643	0.00058
Lpcat2	66.95	113.62	87.22	467.08	570.68	577.29	6.03103	2.5924	0.00268
Lrpap1	748.53	870.99	800.88	1929.63	1615.22	1861.88	2.23382	1.15951	0.00442
Lrrc17	362.34	467.14	272.65	1979.76	1897.95	2276.5	5.58392	2.48128	0.00112
Lrrc59	5281.57	4472.6	5522.02	2422.59	2289.76	2100.51	0.445979	-1.16495	0.00815
Lrrn4cl	302.33	326.7	298.54	924.3	912.4	815.55	2.85935	1.51569	0.0022
Lsm2	1967.68	1697.2	1732.59	962.92	662.43	748.64	0.439834	-1.18497	0.00123
Lsm4	5999.91	6913.11	5280.2	2190.75	2336.75	1735.89	0.344271	-1.53839	0.00726
Lsm5	6081.14	6561.15	6575	3208.74	2551.46	2862.92	0.448717	-1.15612	0.000169
Lsm6	2908.5	2888.55	3088.91	1122.02	1105.32	904.03	0.352395	-1.50473	3.75e-05
Lsm8	2059	1903.54	2137.91	1067.67	1084.6	839.67	0.490446	-1.02783	0.000643
Ly75	2030.09	1916.39	2259.78	372.39	534.53	522.22	0.230274	-2.11858	0.000795
Mad2l1	5551.08	5258.51	5706.99	1781.32	881.09	573.9	0.195943	-2.35149	0.00307
Magoh	8140.06	8078.62	8110.44	3131.36	3439.24	2886.53	0.388716	-1.36321	0.000918
Magohb	1532.8	1454.85	1607.11	574.24	613.33	450.72	0.356556	-1.4878	0.000125
Mapk8ip3	166.51	246.52	235.78	525.75	408.64	488.56	2.19317	1.13302	0.00505
Mastl	409.08	398.32	440.17	244.6	154.97	195.64	0.477095	-1.06765	0.00548
Matn4	185.2	312.02	174.71	895.72	735.4	876.86	3.7325	1.90014	0.000874
Mchr1	120.51	107.83	99.8	222.55	250.26	282.11	2.3006	1.20201	0.00831
Mcm3	1610.8	1605.55	1704.45	709.01	581.12	360.32	0.335403	-1.57603	0.00498
Mcm4	5256.56	5298.8	5366.22	2326.01	2304.06	1587.64	0.390521	-1.35653	0.00496
Mcm5	3403.49	3188.96	3674.4	827.53	638.67	251.85	0.16734	-2.57915	0.000251
Mcm6	3693.8	3955.96	4633.94	1775.14	1416.11	985.84	0.340051	-1.55618	0.002
Mgst2	1154.03	1224.98	920.36	533.92	637.33	401.96	0.476821	-1.06848	0.0091
Mki67	3181.66	2980.18	4403.63	1302.61	284.85	218.3	0.170911	-2.54868	0.00775
Mmp14	1733.81	2076.83	998.88	5540.3	5624.97	6348.57	3.64149	1.86453	0.000611
Mmp2	2824.53	3597.29	3397.83	11958.6	11694.9	14704	3.9062	1.96577	0.00737
Mmp3	253.26	176.3	211.37	733.94	788.41	779.14	3.59086	1.84433	6.49e-05
Mmp9	212.24	300.25	221.01	937.53	847.24	1006.52	3.80544	1.92806	0.000648
Mn1	177.47	275.12	142.24	971.04	1162.72	1080.81	5.40418	2.43408	0.000381
Mpp6	1872.09	2073.9	2281.14	374.01	379.93	289.7	0.167596	-2.57694	0.00305
Mre11a	1542.6	1122.34	1412.46	715.72	535.15	441.93	0.415167	-1.26824	0.00891
Mreg	133.86	110.51	138.38	48.45	32.61	45.32	0.330189	-1.59863	0.00272
Mrpl12	1918.19	1595.72	1998.57	839.11	898.19	1010.82	0.498527	-1.00426	0.00908
Mrpl18	2764.73	2645.81	2788.08	1467.96	1217.72	1010.34	0.45081	-1.14941	0.00409
Mrpl22	3455.88	3247.26	2882.38	1384.71	1493.99	1263.48	0.432129	-1.21047	0.00367
Mrpl40	1859.78	1975.48	2078.8	999.08	948.55	957.79	0.491273	-1.0254	0.00256
Mthfd1l	1608.06	1485.46	1805.05	795.46	521.09	328.51	0.335825	-1.57422	0.00414
Mum1l1	1122.08	1111.07	1107.73	407.85	577.23	463.41	0.433565	-1.20568	0.00589
Mxra8	2784.95	2986.07	2282.37	6604.28	6918.5	7841.78	2.65287	1.40755	0.00152
Mybbp1a	3618.93	3374.1	4053.84	1489.3	1518.86	1287.89	0.388893	-1.36255	0.00368
Myl9	3437.81	2867.79	2962.78	906.47	1130.85	617.35	0.286422	-1.80378	0.000766
Mylip	1204.79	1651.94	775.66	3095.87	3474.57	3984.8	2.90587	1.53897	0.00308
N4bp2l1	155.92	156.11	113.99	874.36	665.93	780.36	5.44728	2.44554	0.00663
Nasp	976.49	848.16	947.26	341.09	326.1	234.49	0.325292	-1.62019	0.000297
Nbea	495.4	489.84	592.61	1093.58	1000.25	1247.95	2.11793	1.08266	0.00633
Ncapg2	826.49	822.57	919.41	350.2	277.52	245.04	0.339798	-1.55725	0.000219
Ncl	6165.67	5129.88	6245.61	3138.86	2977.3	2541.19	0.493545	-1.01875	0.00557
Nde1	1423.18	1160.9	1384.14	652.45	428.83	395.2	0.372076	-1.42633	0.00194
Ndrg1	462.22	544.49	481.72	1410.56	1283.36	1443.84	2.77995	1.47506	0.000555
Nfia	109.02	152.16	124.23	300.81	296.53	345.84	2.44721	1.29114	0.000963
Nfib	597.2	698.15	648.33	1459.25	1220.51	1470.39	2.1352	1.09437	0.00658
Nfkbiz	2561.23	2654.36	2872.55	1333.32	620.14	674.65	0.324934	-1.62178	0.00796
Nhlrc3	237.3	229.94	255.72	645.72	635.8	657.99	2.68273	1.4237	3.03e-06
Nip7	3961.3	3703.19	4123.31	1625.05	2476.19	1696.91	0.491877	-1.02363	0.00869
Nlrc5	77.71	138.18	71.22	269.48	301.72	361.1	3.24719	1.69919	0.00388
Nme1	11296.1	11571.9	12286.5	1694.46	2324.41	1414.72	0.154563	-2.69374	1.68e-05
Nmral1	571.56	570.59	559.61	239.84	192.41	213.96	0.37973	-1.39695	0.000749
Nmt1	3730.28	3690.29	3925.82	1973.11	1885.03	1750.89	0.494345	-1.01641	4.39e-05
Nol10	423.75	317.29	417.27	190.02	205.41	113.15	0.439071	-1.18747	0.00914
Nr3c2	225.5	173.69	77.5	428.45	485.73	520.06	3.00875	1.58916	0.00599
Nsl1	186.86	212.25	167.02	65.5	48.77	5.89	0.212248	-2.23618	0.00339
Nt5c	2293.28	2218.88	2151.33	744.86	1065.21	813.86	0.393777	-1.34455	0.00176
Ntn1	999.6	962.81	876.68	2339.79	1987.14	2328.17	2.3441	1.22903	0.00468
Nubp1	969.72	1133.1	987.73	414.92	450.09	307.75	0.379466	-1.39796	0.000801
Nudt12	197.12	241.86	241.94	581.39	688.03	733.69	2.94177	1.55668	0.0059
Nup107	1297.74	1197.21	1414.25	518.66	579.66	223.35	0.338092	-1.56451	0.00539
Nup35	1401.43	1461.76	1216.28	625.09	441.48	259.21	0.324988	-1.62154	0.0031
Nup43	898.19	818.63	715.25	344.28	443.66	350.59	0.468132	-1.09501	0.00445
Nup85	1664.98	1696.6	1764.9	757.76	968.24	652.55	0.463973	-1.10789	0.00599
Nutf2	5365.97	5395.38	5601.99	2523.78	2295.26	2026.11	0.418322	-1.25731	0.000293
Nxf3	1089.55	1180.11	1177.67	267.3	350.31	351.21	0.281035	-1.83118	3.63e-05
Nxt1	1646.06	1558.71	1677	866.35	871.13	641.99	0.48742	-1.03676	0.00269
Odc1	7492.42	7128.88	8323.09	3321.54	4588.6	3429.25	0.494212	-1.0168	0.00213
Oip5	423.08	441.15	323.83	171.23	52.22	125.24	0.293495	-1.76859	0.00516
Osbpl3	2282.87	2265.43	2091.68	787.5	738.63	702.31	0.335609	-1.57514	0.000443
Osr1	1021.92	1268.95	1003.92	2950.02	2229.23	2628.49	2.36972	1.24472	0.00995
Osr2	6.92	84.92	74.81	487.3	431.28	581.13	8.99916	3.16979	0.00251
P2rx4	716.41	869.67	597.49	2927.02	2558.56	2764.47	3.77824	1.91771	0.000184
Pabpn1	3819.99	3529.86	3125.92	1861.38	1600.62	1463.28	0.470159	-1.08878	0.00324
Paqr4	283.44	214.01	331.73	608.7	620.59	574.9	2.17587	1.12159	0.00505
Parp12	1698.43	1579.44	1562.22	3099.83	3077.07	3552.55	2.01018	1.00732	0.00583
Parp14	365.5	313.7	258.32	992.26	1011.32	1170.29	3.38539	1.75932	0.00118
Parp9	487.53	664.5	588.11	1271.66	1593.07	1444.08	2.47613	1.30809	0.00346
Parvb	245.21	282.25	298.4	104.58	73.42	75.39	0.30682	-1.70454	0.00114
Pax8	55.82	67.81	55.97	123.57	144.32	117.08	2.14349	1.09996	0.0056
Pcdh18	381.61	424.81	514.31	906.68	945.13	1061.45	2.2058	1.1413	0.00108
Pcdh7	54.03	61.67	81.75	178.71	161.5	130.14	2.38212	1.25225	0.00969
Pcna	16317	15698.8	15542.4	6793.06	6111.26	4166.69	0.358949	-1.47815	0.00337
Pdlim1	2682.39	2470.88	2940.18	746.47	589.52	605.73	0.239913	-2.05942	0.00177
Peg3	541.42	601.53	408.56	2008.64	2258.42	2580.55	4.41351	2.14193	0.00457
Peli2	269.78	300.5	238.13	645.91	614.93	591.7	2.29158	1.19635	0.000145
Per3	148.58	137.27	180.46	360.36	280.46	348.19	2.12093	1.0847	0.00831
Pfkp	888.38	949.66	912.69	440.54	427.88	358.53	0.446045	-1.16474	0.000173
Pgam1	14736	12429.5	16635.1	7906.36	5856.1	5356.07	0.436491	-1.19598	0.00753
Phb	2899.25	3096.42	2955.95	1250.3	1627.14	1238.06	0.459749	-1.12108	0.00193
Phf1	620.65	622.94	554.3	1691.44	1605.47	1577.91	2.71141	1.43904	4.91e-05
Phf5a	2027.53	2053.19	2099.96	1038.54	1183	799.78	0.488833	-1.03259	0.00915
Phlda1	2051.3	2072.4	2604.07	1026.7	783.25	736.51	0.3785	-1.40164	0.00671
Phyh	264.37	298.27	314.32	687.72	693.65	844.78	2.53849	1.34397	0.00862
Phyhd1	90.82	229.65	214.08	615.13	513.28	687.21	3.39654	1.76407	0.00329
Pin1	3703.27	3599.1	3298.97	1344.7	1530.2	1622.94	0.424271	-1.23694	0.00034
Pkd1	336.89	344.7	416.1	928.17	790.57	831.47	2.32325	1.21615	0.0013
Pknox2	70.28	50.59	83.24	459.75	368.53	339.56	5.72162	2.51642	0.00889
Pla2g4a	2213.3	2045.99	2146.92	899.95	1031.97	1060.47	0.467108	-1.09817	8.1e-05
Plag1	56.34	67.41	73.82	208.28	230.5	233.46	3.40254	1.76661	0.000214
Plaur	1254.03	1220.49	1131.42	270.46	427.23	290.51	0.274048	-1.8675	0.000233
Pld1	138.51	106.51	180.5	300.27	407.47	364.36	2.51951	1.33314	0.00668
Plekhh2	133.83	92.46	185.52	412.05	471.02	443.61	3.22158	1.68777	0.00145
Pno1	3483.99	3134.53	3563.52	1036.73	1491.61	998.94	0.346422	-1.5294	0.000499
Pola1	2050.88	2192.8	2091.4	833.26	653.36	451.41	0.30592	-1.70877	0.0023
Pole2	1026.29	1005.76	939.82	373.69	335.65	252.16	0.323534	-1.62801	0.000201
Polr2l	4991.76	4654.64	4273.61	2209.69	2163.96	1652.91	0.432942	-1.20775	0.000728
Ppa1	2664.88	2667.88	2789.12	747.84	991.38	652.4	0.294466	-1.76383	0.00083
Ppargc1a	168.84	175.2	139.67	532.08	551.21	645.34	3.57369	1.83741	0.00396
Ppih	1094.95	1137.48	1028.41	386.03	397.6	339.55	0.344445	-1.53765	0.000218
Ppp1r3c	123.38	247.71	186.94	2408.65	2043.84	2223.94	11.9643	3.58066	0.00108
Ppp2r5a	775.66	935.86	978.02	1700.26	1781.4	1928.53	2.01157	1.00832	0.000586
Prickle1	370.03	411.77	301.68	1006.15	1025.91	906.75	2.71238	1.43956	0.000251
Prickle2	148.9	194.92	91.1	648.49	620.51	623.34	4.35101	2.12135	0.00203
Prim1	1994.14	2099.55	2119.52	651.37	838.65	571.37	0.331775	-1.59172	0.000664
Prkar2a	1058.42	919.91	1091.62	551.68	558.07	368.88	0.481646	-1.05395	0.00313
Prkg1	198.81	188.89	134.15	503.54	573.52	508.92	3.03915	1.60367	0.000321
Prl2c2	27189.3	25575.8	27563.2	7703.95	8776.94	3416.75	0.247704	-2.01331	0.00291
Prmt1	5817.13	5479.46	5647.14	2814.17	2937.68	2665.4	0.496777	-1.00933	3.17e-05
Prpf31	910.63	875.72	879.83	382.11	502.28	411.53	0.486059	-1.0408	0.0035
Prpf40b	199.48	131.94	290.47	512.52	655.5	475.76	2.6432	1.40229	0.00957
Psat1	8375.28	7553.72	8303.96	4642.61	3786.51	2824.74	0.464403	-1.10655	0.00552
Psmb3	4688.33	4567.84	4439.76	1713.05	2011.43	1780.28	0.401927	-1.315	2.85e-05
Psmb6	5923.34	6038.13	5954.56	2213.59	2807.22	2527.89	0.421338	-1.24695	0.00176
Psmb7	15962.4	14642.2	13486.5	7082.65	7108.62	6384.52	0.466664	-1.09954	0.00447
Psmb8	25.96	41.94	70.2	386.95	534.94	418.94	9.70912	3.27934	0.00823
Psmb9	223.6	269.59	137.6	498.62	517.57	589.29	2.54519	1.34777	0.00343
Psme3	1011.84	901.82	1054.31	471.87	535.08	369.98	0.46393	-1.10802	0.00133
Ptchd1	36.79	79.34	58.07	171	199.08	151.19	2.99237	1.58129	0.00353
Ptpdc1	225.03	209.09	247.92	423.5	439.23	523.4	2.03233	1.02313	0.00994
Ptpla	3078.4	2969.92	3074.78	1154.27	1538.36	1234.23	0.43043	-1.21615	0.00242
Ptplb	716.05	710.34	829.44	1425.5	1553.27	1719.45	2.0827	1.05846	0.00416
Pttg1	4417	4258.55	4115.18	1787.69	1086.13	853.82	0.291433	-1.77876	0.005
Ptx3	12094.7	9968.61	11139.9	6053.66	4219.61	4132.07	0.433853	-1.20472	0.00204
Rab32	3363.67	3654.34	3226.52	1936.13	1593.94	1200.81	0.461796	-1.11467	0.00378
Rabggtb	5409.65	5444.3	5138.86	2006.45	2418.78	1906.82	0.395931	-1.33668	0.000216
Rad51	1497.18	1626.01	1557.54	660.53	434.8	334.52	0.305476	-1.71087	0.00347
Rad51ap1	659.31	653.04	751.61	299.66	158.64	107.81	0.274283	-1.86626	0.00408
Rai14	1202.66	1139.22	1273.99	618.41	642.21	505.87	0.488538	-1.03346	0.000437
Rangrf	1442.23	1380.95	1462.19	682.74	838.25	536.87	0.480206	-1.05827	0.00926
Rapgef3	204.15	225.8	177.86	390.38	369.26	458.2	2.00365	1.00263	0.00671
Rarres2	62.92	101.9	28.83	359.51	359.58	293.46	5.22876	2.38647	0.00087
Rbbp8	590.11	582.8	703.33	328.49	225.09	276.54	0.442438	-1.17645	0.00266
Rbp1	503.5	581.07	470.03	171.54	171.97	137.6	0.309475	-1.6921	0.00433
Rcan3	319.36	289.95	245.24	658.75	547.27	627.08	2.14511	1.10105	0.00222
Reck	730.29	889.54	785.63	3062.63	2644.55	2905.58	3.5805	1.84016	0.00123
Recql	507.95	425.85	531.58	177.41	200.26	221.18	0.408665	-1.29101	0.0059
Rfc4	1276.68	1294.89	1367.2	621.97	473.48	324.97	0.360625	-1.47143	0.00601
Rgs3	279.29	335.99	281.44	682.17	730.85	788.42	2.45499	1.29572	0.000767
Rgs4	794.38	856.8	855.31	312.99	318.75	153.89	0.313438	-1.67375	0.00408
Rhof	67.87	83.87	114.37	223.52	255.18	224.1	2.64101	1.40109	0.00141
Ripk3	1114.06	885.02	1178.12	537.69	583.57	380.18	0.472567	-1.08141	0.00913
Rnaseh2a	2803.71	2739.32	2483.95	1545.81	997.12	926.9	0.432271	-1.20999	0.00654
Rnaseh2c	2227.79	2162.72	1685.87	954.46	826.85	681.6	0.405325	-1.30285	0.00933
Rnasel	87.53	84.53	71.9	430.53	455.39	425.85	5.37699	2.4268	5.17e-05
Rnf157	126.2	118.27	124.52	305.25	270.15	302.95	2.38042	1.25121	0.00322
Rora	88.99	103.4	124.63	262.44	240.74	257.45	2.39931	1.26262	0.000672
Rpa1	6157.88	6099.05	6454.55	2742.53	2361.17	1957.26	0.37736	-1.40599	0.000724
Rpa2	887.4	763.72	906.05	407.99	389.3	277.96	0.420484	-1.24988	0.00126
Rpa3	3951.65	4116.9	3761.83	2139.38	2136.75	1599.79	0.496681	-1.00961	0.00187
Rras2	2590.97	2303.49	2663.81	993.85	817.8	700.36	0.332353	-1.58921	0.000377
Rreb1	547.09	490.11	593.71	1188.85	1062.26	1321.36	2.19048	1.13124	0.00644
Rrm2	4557.63	3574.82	4506.26	1236.81	790.61	383.27	0.190739	-2.39033	0.00141
Rrs1	3234.34	2835.1	3459.25	1185.05	1661.89	1177.68	0.422369	-1.24343	0.00176
Rufy3	181.98	227.34	121.23	364.95	451.13	490.38	2.46246	1.3001	0.00637
Ruvbl2	2678.64	2060.11	2217.8	998.12	1459.36	946.37	0.489301	-1.0312	0.00905
Ryr3	634.21	668.26	563.48	356.25	250.54	237.75	0.452606	-1.14367	0.00251
Sap30	1428.13	1258.48	1423.22	651.88	505.89	515.43	0.407121	-1.29647	0.00043
Sardh	359.58	516.08	371.37	961.16	938.09	880.13	2.2288	1.15627	0.00327
Sbsn	1378.04	1258.47	1380.15	591.12	472.84	525.79	0.395789	-1.3372	0.000125
Scara3	681.29	747.81	727.49	1706.83	1484.01	1695.29	2.26567	1.17994	0.00396
Scn4a	121.51	66.61	51.31	229.45	299.04	271.87	3.34277	1.74105	0.00316
Scrn1	334.86	422.83	291.23	913.77	1059.94	1136.5	2.96515	1.56811	0.00206
Sec13	4863.14	4271.99	4964.09	1860.62	2550.8	2165.51	0.466475	-1.10013	0.00107
Sepp1	6724.58	6969.58	5891.66	17576.6	15627.7	18092.5	2.61908	1.38906	0.00158
Serpine1	1474.5	1150.66	1491.23	306.13	269.96	48.69	0.151779	-2.71996	0.00156
Sesn3	1077.67	1157.51	864.32	2671.27	2137.7	2692.48	2.42021	1.27513	0.00611
Sgce	2014.76	2346.93	2112.76	4456.72	5326.29	4659.99	2.23077	1.15754	0.0047
Sh3bgrl2	71.3	89.77	73.95	198.25	239.48	217.46	2.78781	1.47913	0.00213
Shank1	90.51	127.87	117.85	230.44	264.96	269.43	2.27472	1.18569	0.00105
Shcbp1	3667.23	3355.01	4049.66	1363.94	383.18	194.72	0.175385	-2.51141	0.00455
Siglecg	932.23	807.73	826.71	323.62	310.41	330.4	0.375751	-1.41215	0.00446
Skp2	1724.45	1743.09	1710.02	796.19	823.07	682.52	0.444568	-1.16952	0.00132
Slc17a5	370.71	299.06	274.67	706.38	749.29	899.27	2.49348	1.31816	0.00603
Slc23a2	309.95	294.13	360.46	645.91	704.69	726.66	2.15363	1.10677	0.000351
Slc25a45	294.63	373.59	253.48	595.04	680.19	627.15	2.06399	1.04544	0.00247
Slc25a5	9599.77	8961.07	10052.4	4498.12	4027.98	2296.16	0.378226	-1.40268	0.00488
Slc2a13	21.42	39.36	21.67	224.16	208.88	260.24	8.40849	3.07185	0.0022
Slc38a4	3451.32	3560.03	3611.6	1509.93	1974.54	1615.59	0.480098	-1.0586	0.00287
Slc40a1	190.5	232.24	236.46	637.94	819.17	737.08	3.32856	1.7349	0.00684
Slc46a3	205.48	224.03	163.3	381.49	389.28	433.08	2.03075	1.02201	0.00113
Slc9a3r2	300.43	399.15	300.7	773.79	675.8	810.74	2.2597	1.17613	0.0015
Slco3a1	589.85	517.35	699.29	248.56	226.3	137.21	0.338817	-1.56142	0.00535
Slco4a1	407.86	327.53	377.3	77.4	83.74	63.82	0.202177	-2.30631	0.00417
Slpi	3312.41	3474.81	3229.06	1134.24	758.96	518.06	0.240734	-2.05449	0.0018
Smad7	624.55	649.98	679.6	344.47	254.56	271.71	0.44559	-1.16621	0.00108
Smc2	1789.93	1657.55	1994.82	994.29	483.51	425.9	0.349797	-1.51541	0.00973
Smoc2	73.73	32.68	55.28	489.12	527.39	615.3	10.0922	3.33517	0.00306
Sned1	1028.62	1822.48	1615.47	6692.54	6490.94	7848.37	4.70873	2.23534	0.00116
Snhg1	4662.71	4298.26	4581.21	2341.05	2310.67	1853.39	0.480359	-1.05781	0.000483
Snhg3	1664.82	1385.53	1706	571.49	313.15	251.56	0.238881	-2.06564	0.00101
Snord22	4642.32	4353.87	5125.86	2370.26	2460.65	1862.72	0.473984	-1.07709	0.00124
Snrpa1	1919.99	1856.77	2416	713.84	733.34	513.22	0.316563	-1.65943	0.00796
Snrpb	7936.25	8011.56	7121.77	3849.99	4065.37	3299.19	0.486119	-1.04062	0.000527
Snrpd3	4360.79	4169.18	3490.25	1751.81	1798.05	2064.79	0.4671	-1.0982	0.00833
Snrpf	4244.87	4538.15	5448.94	1178.84	786.74	884.96	0.200291	-2.31983	0.0051
Snx33	662.12	739.87	547.47	1526.82	1341.09	1564.54	2.27368	1.18503	0.000902
Sord	528.78	623.23	482.06	1568.17	1515.62	1681.38	2.91614	1.54406	9.97e-05
Spag5	534.52	524.87	525.8	175.73	65.62	61.82	0.191252	-2.38646	0.00724
Spc25	680.63	635.16	697.98	352.57	249.77	292.54	0.44438	-1.17013	0.00106
Spib	102.42	129.66	123.86	278.63	310.33	258.45	2.38077	1.25143	0.00214
Spon1	77.28	72.27	30.37	212.06	306.97	264.26	4.35355	2.12219	0.00698
Srgap3	237.1	295.66	275.81	584.64	585.06	715.1	2.33103	1.22097	0.00733
Srm	4002.98	3751.16	4132.95	1579.54	2145.89	1361.87	0.427968	-1.22442	0.00371
Srpk2	509.59	602.56	465.44	1209.17	1143.87	1420.95	2.39225	1.25837	0.00488
Ssfa2	610.17	414.87	625.34	1228.04	1180.15	1142.95	2.15171	1.10548	0.00593
Ssh1	664.28	747.12	650.55	1426.31	1420.18	1707.28	2.20848	1.14305	0.00788
Ssxb1	29	35.34	52.26	132.75	156.98	187.56	4.0934	2.0333	0.00817
St3gal1	757.33	649.1	808.27	1423.14	1530.1	1739.47	2.11889	1.08331	0.00439
Stard4	2460.72	2381.49	2091.35	1219.82	836.66	799.43	0.411897	-1.27965	0.00168
Stat2	204.54	170.62	180.67	924.63	1041.21	1071.25	5.46406	2.44997	0.00196
Stbd1	223.9	205.89	223.47	81.62	92.09	97.81	0.415638	-1.2666	0.000103
Steap3	219.43	269.98	182.77	482.25	482.29	522.46	2.21221	1.14549	0.00234
Stil	518.04	460.47	622.98	169.49	80.64	162.29	0.257523	-1.95723	0.0042
Stip1	3117.99	2795.82	3265.55	1565.44	1435.19	1158.54	0.4531	-1.1421	0.00088
Stra13	1345.32	1171.96	1242.35	424.11	552.3	477.18	0.386631	-1.37097	0.000403
Suv39h2	197.87	221.54	281.97	75.01	79.91	10.66	0.236077	-2.08267	0.00621
Taldo1	1415.19	1651.29	1605.43	836.07	773.14	686.74	0.491437	-1.02492	0.00178
Tarbp2	351.84	294.68	358.38	209.84	138.32	109.85	0.455777	-1.1336	0.00993
Tardbp	2645.38	2383.73	2666.13	1188.06	1387.03	1220.82	0.49328	-1.01952	0.000586
Tcn2	113.87	127.07	91.33	535.9	407	444.69	4.17609	2.06215	0.00799
Telo2	223.37	200.74	287.1	509.69	646.04	589.67	2.45413	1.29521	0.00328
Tes	2034.49	1990.53	1588.84	1058.48	766.43	623.99	0.436224	-1.19686	0.0054
Tfrc	1294.34	1269.36	1636.19	342.65	449.18	242.48	0.246271	-2.02168	0.00436
Thbs3	531.01	557.03	569.02	303.63	291.16	191.92	0.474763	-1.07472	0.00922
Thrsp	72.16	86.32	103.83	205.86	198.5	190.8	2.26892	1.182	0.00203
Timm17a	3660.8	3678.54	3362.97	1636.6	1960	1496.05	0.475846	-1.07143	0.000603
Timm8a1	1995.63	1742.93	2283.76	502.08	819.13	661.07	0.329156	-1.60316	0.0039
Timp1	8172.59	6957.55	7484.82	3281.52	3652.84	2163.87	0.40231	-1.31362	0.00172
Tipin	3485.15	3302.38	3644.27	1369.1	1294.76	999.26	0.351149	-1.50984	0.000128
Tk1	3286.71	2965.7	3085.81	657.69	283.18	154.23	0.117271	-3.09208	0.000318
Tm4sf1	8962.24	8235.31	7446.2	2690.73	2887.61	1256.69	0.277353	-1.8502	0.00103
Tmem140	172.29	141.79	196.87	616.05	588.57	680.65	3.68973	1.88352	0.000483
Tmem167b	392.67	258.66	290.58	818.82	676.32	877.19	2.51864	1.33264	0.00421
Tmem86a	476.73	445.16	348.9	943.33	954.33	1104.86	2.36272	1.24045	0.00127
Tmem87b	257.85	306.62	340.1	536.7	695.93	663.31	2.09596	1.06761	0.0096
Tmem97	775.72	690.42	822.8	288.85	281.6	307.11	0.383391	-1.38311	0.00528
Tnfrsf12a	2517.07	2265.37	2333.01	804.43	1072.18	546.2	0.3405	-1.55427	0.00297
Tnnt2	324.4	265.43	304.58	46.06	54.51	49.59	0.167887	-2.57444	0.00421
Top2a	2793.86	2628.27	3350.58	932.91	385.1	254.12	0.179207	-2.4803	0.00136
Topbp1	2966.52	2950.1	3380.62	1632.04	960.71	680.06	0.35202	-1.50627	0.00837
Tpp1	2161.56	2720.95	2117.1	4704.1	4526.14	5306.55	2.0768	1.05436	0.0014
Tpx2	1115.6	1007.41	1175.69	541.88	495.27	446.89	0.449886	-1.15237	0.00142
Trafd1	514.54	610.56	573.93	1192.25	1226.18	1039.08	2.03499	1.02502	0.00317
Trim21	189.67	368.17	323.69	609.6	759.1	674.53	2.31782	1.21277	0.00562
Trim59	1656.28	1540.73	2092.02	821.62	574.13	552.72	0.368398	-1.44066	0.00983
Trio	862.2	1001.19	872.29	1670.66	2071.24	1992.69	2.09622	1.06779	0.00825
Trip13	1284.16	1169.81	1245.74	437.73	270.28	195.06	0.244092	-2.0345	0.00171
Trpm4	149.59	205.79	228.74	354.96	400.53	460.97	2.08255	1.05835	0.00664
Tslp	170	140.56	160.04	12.53	12.6	12.9	0.0808117	-3.62929	0.00357
Tsr1	2110.51	1889.71	2108.93	763.24	737.13	650.27	0.352036	-1.50621	0.000696
Tuba1a	25203.2	24794.3	22981.5	13471	10401.9	10741	0.4743	-1.07613	0.000736
Tubb6	3551.48	2987.17	3930.58	1399.38	791.28	639.94	0.270373	-1.88698	0.00231
Tubg1	1181.5	1137.5	1123.6	590.88	566.04	363.21	0.441565	-1.1793	0.00928
Twf2	1456.6	1612.07	1291.55	645.24	777.79	744.55	0.497126	-1.00832	0.00748
Twist1	504.97	265.77	273.4	1452.2	1071.84	1546.54	3.8985	1.96292	0.00815
Txn1	22529.4	23159.2	21275.7	10249.1	8282.57	7355.61	0.386583	-1.37115	0.000433
Txndc16	383.73	381.95	317.14	943.97	1173.38	1217.77	3.08003	1.62295	0.00902
Txnip	1555.72	1899.45	1316.81	6747.64	6128.98	6170.17	3.99138	1.99689	6.53e-05
Txnrd1	1974.04	1977.89	2114.06	882.08	890.2	750.43	0.415878	-1.26577	5.27e-05
Ube2v2	1598.09	1429.17	1607.79	582.17	919.08	682.12	0.471056	-1.08603	0.00463
Uchl3	3015.82	2781.07	3183.17	1022.25	1488.54	1074.07	0.399202	-1.32481	0.000857
Usp11	503.58	681.43	559.61	1109.6	1160.28	1324.37	2.06019	1.04278	0.0021
Vash1	68.34	77.26	49.24	187.08	156.53	215.77	2.87097	1.52154	0.00869
Vldlr	183.43	198.54	221.3	705.85	793.89	823.33	3.8508	1.94516	0.00188
Vmn2r29	54.02	106.59	37.76	250.28	226.1	329.12	4.06059	2.02169	0.00829
Vps11	224.24	249.67	274.18	707.53	596.97	710.56	2.69361	1.42954	0.00343
Vps18	189.5	160.58	188.98	340.07	340.82	403.23	2.01113	1.00801	0.00541
Vps33a	471.58	449.02	380.31	928.15	965.91	1106.52	2.30652	1.20572	0.00276
Vps52	423.29	263.24	303.88	656.9	723.36	692.84	2.09317	1.06569	0.00922
Wdhd1	915.46	920.84	669.47	249.2	308.35	154.72	0.284252	-1.81476	0.00736
Wdr36	1554.43	1699.31	1693.87	729.54	788.41	768.58	0.462148	-1.11357	0.00105
Wdr75	1111.11	1065.11	1319.36	362.63	575.62	408.46	0.385261	-1.37609	0.00242
Wdr81	678.43	709.38	530.22	1276.28	1301.45	1448.4	2.0991	1.06977	0.000805
Wnt5a	210.33	186.51	194.29	428.35	364.98	411.21	2.03769	1.02693	0.00405
Ypel2	147.28	167.96	200.19	546.19	630.14	731.64	3.70171	1.88819	0.00882
Zbtb16	76.52	113.81	33.48	317.54	450.44	377.03	5.11599	2.35501	0.00474
Zbtb34	225.55	168.32	241.98	622.21	500.95	473.32	2.51078	1.32814	0.00894
Zbtb4	226.79	232.71	194.56	561.56	484.67	546.97	2.43586	1.28443	0.00139
Zc3h6	297.34	222.37	361.98	954.25	784.93	844.39	2.93025	1.55102	0.00107
Zcchc3	200.99	198.27	219.07	401.82	396.64	447	2.01423	1.01023	0.00216
Zdhhc2	351.52	292.96	341.3	124.51	89.02	84.52	0.302349	-1.72571	0.00084
Zeb2	353.39	385.18	423.3	989.75	961.1	1083.31	2.61145	1.38485	0.000555
Zfp276	129.05	151.73	131.49	273.58	341.96	294.79	2.20809	1.1428	0.00831
Zfp367	513.16	511.62	552.34	285.68	290.97	195	0.489278	-1.03127	0.006
Zfp455	42.96	60.24	69.44	201.43	204.83	227.6	3.67157	1.8764	0.000173
Zfp503	916.84	1155.13	994.54	2764.05	2262.06	2624.03	2.49474	1.31889	0.00333
Zfp521	1597.07	1726.33	1510.75	3426.65	3232.38	3484.02	2.09821	1.06916	7.36e-05
Zfp655	605.14	657.71	583.88	1161.76	1296.49	1311.1	2.04109	1.02934	0.00159
Zfp703	816.48	843.81	715.27	1810.66	2222.31	2174.88	2.61322	1.38583	0.00636
Zkscan1	342.67	329.11	344.26	677.37	726.2	809.57	2.1782	1.12314	0.00844
Znfx1	334.56	284.91	190.16	634.18	560.62	630.74	2.25478	1.17299	0.00513
Znhit3	1164.93	983.29	953.02	383.77	561.33	536.53	0.477754	-1.06566	0.00369
Zscan21	435.58	457.5	401.31	897.91	892.23	829.62	2.02393	1.01716	0.000143
Zwilch	1795.49	1703.38	1763.36	690.62	328.07	311.54	0.252788	-1.984	0.0067
