# Supplementary material for: Downregulated miR-29a/b/c during Contact Inhibition Stage Promote 3T3-L1 Adipogenesis by Targeting DNMT3A
Source: PLoS One. 2017 Jan 23;12(1):e0170636. doi: 10.1371/journal.pone.0170636 (PMC5256892; doi:10.1371/journal.pone.0170636)
Supplement: S2 Table — (XLSX) [file pone.0170636.s002.xlsx]

## Sheet: Table S2. The different express
S2 Table. The different expression miRNAs during contact inhibition stage in 3T3-L1 cells
SystematicName	Cyc-1	Cyc-2	CI48h-1	CI48h-2	fold_change	log2_fold_change	p_value
mmu-let-7c	1138.69	1340.97	1806.5	1747.39	1.43322	0.519257	0.0363974
mmu-miR-101a	27.64	29.18	83.85	79.58	2.87628	1.5242	0.00180795
mmu-miR-101b	56.47	55.2	44.55	42.76	0.781857	-0.355023	0.00801997
mmu-miR-103	480.57	511.24	663.06	643.86	1.31771	0.398035	0.0129307
mmu-miR-106a	103.73	90.68	27.79	28.44	0.289234	-1.78969	0.00882326
mmu-miR-106b*	10.63	9.05	6.52	6.1	0.64126	-0.641018	0.049663
mmu-miR-107	452.54	444.13	500.03	482.73	1.09601	0.132262	0.0464723
mmu-miR-10b	211.99	250.23	556.3	478.94	2.23971	1.16331	0.021936
mmu-miR-125a-5p	578.68	561.98	471.93	483.32	0.837454	-0.255919	0.0116787
mmu-miR-128	41.54	40.9	34.19	31.3	0.794396	-0.33207	0.0291687
mmu-miR-130b	39.24	33.19	19.9	21.55	0.572277	-0.805215	0.038616
mmu-miR-135a*	20.44	11.98	48.29	39.02	2.69309	1.42926	0.0485045
mmu-miR-146b	45.43	65.29	261.53	198.61	4.15589	2.05516	0.0338553
mmu-miR-148a	34.87	36.31	86.75	68.26	2.17772	1.12282	0.0456209
mmu-miR-149	25	23.94	16.27	15.97	0.658766	-0.602162	0.00432334
mmu-miR-152	183.01	228.03	382.78	351.61	1.78666	0.837268	0.0274999
mmu-miR-155	313.38	311.8	239.71	222.77	0.739755	-0.434881	0.0107587
mmu-miR-15b	1223.82	1294.31	889.49	980.49	0.742607	-0.42933	0.030122
mmu-miR-17	120.57	99.8	29.59	30.28	0.271679	-1.88002	0.0163548
mmu-miR-17*	90.87	80.11	39.56	40.69	0.469353	-1.09125	0.0139233
mmu-miR-182	161.63	150.8	96.53	111.64	0.666293	-0.585771	0.0303535
mmu-miR-183*	14.62	15.58	10.39	10.31	0.68543	-0.544918	0.0101266
mmu-miR-185	57.76	63.96	114.45	104.78	1.8011	0.848879	0.013595
mmu-miR-18a	330.25	258.51	59.54	97.51	0.266747	-1.90646	0.0335798
mmu-miR-193*	16.8	17.84	11.67	12.48	0.697171	-0.520416	0.015427
mmu-miR-193b	22.78	30.46	83.38	75.11	2.9769	1.57381	0.0113039
mmu-miR-199b	3112.75	3640.54	6170.5	5488.09	1.72636	0.787731	0.0295655
mmu-miR-199b*	1741.32	1674.25	2416.12	2423.38	1.41689	0.502732	0.00223707
mmu-miR-19b	969.86	854.54	293.19	446.51	0.405448	-1.30241	0.0298868
mmu-miR-202-3p	469.3	406.28	249.41	232.68	0.550595	-0.860936	0.0263763
mmu-miR-20a	1051.84	919.86	232.35	325.36	0.282857	-1.82185	0.0127893
mmu-miR-20b	488.57	424.42	109.63	144.97	0.278864	-1.84237	0.0121496
mmu-miR-21*	29.25	32.64	16	16.02	0.51737	-0.950733	0.0126372
mmu-miR-210	148.21	144.71	265.79	274.37	1.84405	0.88288	0.00140175
mmu-miR-214	716.83	819.21	1477.3	1409.39	1.87931	0.9102	0.00817246
mmu-miR-22*	60.71	68.98	37.6	29.46	0.517079	-0.951543	0.0326559
mmu-miR-221	1510.15	1490.19	961.81	1019.83	0.660472	-0.598431	0.00360815
mmu-miR-25	641.59	557.33	363.06	400.44	0.636823	-0.651035	0.0420135
mmu-miR-26a	471.72	629.02	2107.86	1676.13	3.43768	1.78143	0.0280949
mmu-miR-27a	2157.11	1950.1	1581.6	1616.54	0.778665	-0.360926	0.0494124
mmu-miR-28	149.27	148.93	106.78	114.87	0.743293	-0.427997	0.0110042
mmu-miR-29a	6553.99	6653.23	5207.9	5477.84	0.809083	-0.30564	0.0127616
mmu-miR-29b	2297.08	1993.41	1333.18	1403.34	0.637811	-0.6488	0.0379506
mmu-miR-29c	592.87	549.89	415.03	403.43	0.716213	-0.481539	0.0183276
mmu-miR-30a	311.23	289.21	225.23	242.61	0.779162	-0.360005	0.0419598
mmu-miR-30a*	33.75	33.95	23.39	22.14	0.672526	-0.572338	0.00324451
mmu-miR-30c	138.12	138.93	216.37	194.58	1.48331	0.568817	0.0255084
mmu-miR-30d	117.69	127.78	222.15	194.1	1.69573	0.761904	0.0291423
mmu-miR-30e	121.48	115.72	146.34	153.1	1.26239	0.336163	0.0197596
mmu-miR-31	1487.12	1456.1	1212.01	1230.31	0.829812	-0.269143	0.00513014
mmu-miR-322	480.72	634.51	1267.65	1319.47	2.31981	1.21401	0.0119393
mmu-miR-322*	8.7	9.02	14.07	13.37	1.54853	0.630902	0.00621185
mmu-miR-324-5p	121.76	127.51	200.35	201.58	1.61243	0.689235	0.00148031
mmu-miR-331-3p	80.48	80.82	94.74	93.16	1.16491	0.220219	0.00367124
mmu-miR-341	15.58	17.39	9.2	6.35	0.471641	-1.08424	0.0355705
mmu-miR-344	15.64	16.2	23.55	22.62	1.45006	0.536115	0.00569008
mmu-miR-34a	602.57	601.33	962.5	938.51	1.57904	0.659051	0.00118534
mmu-miR-350	293.81	301.61	270.12	276.16	0.91747	-0.124267	0.0380195
mmu-miR-351	12.2	11.63	17.63	16.6	1.43642	0.522482	0.0125714
mmu-miR-361	137.69	151.81	226.23	238.92	1.60674	0.684133	0.0114808
mmu-miR-362-5p	19.9	19.28	13.24	13.69	0.68734	-0.540903	0.00388824
mmu-miR-365	610.14	577.92	478.93	452.71	0.784169	-0.350763	0.0252547
mmu-miR-374	128.43	127.98	88.3	94.65	0.713506	-0.487003	0.00742613
mmu-miR-378	16.28	13.37	39.03	31.59	2.38179	1.25204	0.0359825
mmu-miR-467e	16.57	16.9	20.34	19.55	1.19181	0.253159	0.0173234
mmu-miR-497	39.21	46.67	69.43	64.17	1.55566	0.637526	0.0346955
mmu-miR-503	61.37	58.01	142.58	137.55	2.34654	1.23054	0.00141301
mmu-miR-532-5p	68.28	70.36	60.31	57.24	0.847879	-0.238069	0.0295529
mmu-miR-542-3p	23.43	24.15	37.88	38.56	1.60656	0.683973	0.0011755
mmu-miR-542-5p	10.78	12.37	20.77	18.57	1.69935	0.764985	0.0269777
mmu-miR-652	123.15	135.07	253.65	209.51	1.79366	0.84291	0.0463393
mmu-miR-669a	50.76	51.04	42.04	45.34	0.85835	-0.220363	0.0489112
mmu-miR-674*	48.57	42.06	27.95	28.4	0.621759	-0.685573	0.0343791
mmu-miR-680	19.52	11.53	53.58	45.82	3.20129	1.67865	0.025542
mmu-miR-697	134.62	114.79	77.88	68.58	0.587226	-0.768013	0.0424039
mmu-miR-715	15.45	14.17	11.1	10.7	0.735989	-0.442244	0.0281717
mmu-miR-720	4445.25	3455.57	1407.94	1786.51	0.404319	-1.30643	0.047135
mmu-miR-721	26.42	13.97	65.99	57.83	3.06561	1.61617	0.030391
mmu-miR-7a	161.16	110.68	21.09	22.24	0.159395	-2.64932	0.0455184
mmu-miR-7a*	18.09	18.35	12.41	11.55	0.657519	-0.604895	0.00514271
mmu-miR-92a	1158.4	1090.98	228.97	309.1	0.239208	-2.06366	0.00372367
mmu-miR-93	466.75	387.97	209.66	240.35	0.5265	-0.925495	0.0409783
mmu-miR-99a	165.67	164.75	568.24	418.24	2.98553	1.57799	0.0485051
